# Supplementary material for: Sex Dependence in Control of Renal Haemodynamics and Excretion in Streptozotocin Diabetic Rats—Role of Adenosine System and Nitric Oxide
Source: Int J Mol Sci. 2024 Jul 13;25(14):7699. doi: 10.3390/ijms25147699 (PMC11276843; doi:10.3390/ijms25147699)
Supplement: Supplementary file 1 [file ijms-25-07699-s001.zip]

Archive with 2 entries (2 files):
- Suppl data on  Renal excretion  ijms-3061539 _Kuczeriszka Dobrowolski  .pdf
- Suppl data on  Renal haemodynamics  ijms-3061539 _Kuczeriszka Dobrowolski.pdf
